# Supplementary material for: Dual-omics analysis of key biomarkers in T cell ubiquitination of rheumatoid arthritis blood and synovial tissue, validated by two-sample Mendelian randomization and qPCR
Source: Front Immunol. 2026 Mar 2;17:1764990. doi: 10.3389/fimmu.2026.1764990 (PMC12989613; doi:10.3389/fimmu.2026.1764990)
Supplement: Supplementary file 10 [file Table1.xlsx]

## Sheet: Sheet1
subsequent ubiquitination family molecules
UBA1
UBA2
UBA3
UBA5
UBA6
UBA7
ATG7
MOCS3
NAE1
SAE1
UBE2A
UBE2B
UBE2C
UBE2D1
UBE2D2
UBE2D3
UBE2D4
UBE2E1
UBE2E2
UBE2E3
UBE2F
UBE2G1
UBE2G2
UBE2H
UBE2I
UBE2J1
UBE2J2
UBE2K
UBE2L3
UBE2L6
UBE2M
UBE2N
UBE2NL
UBE2O
UBE2Q1
UBE2Q2
UBE2QL1
UBE2R2
UBE2S
UBE2T
UBE2U
UBE2V1
UBE2V2
UBE2W
UBE2Z
ATG10
ATG3
BIRC6
CDC34
ABTB1
ABTB2
AMFR
ANAPC11
ANKFY1
ANKIB1
ZFAND4
ARIH1
ARIH2
ARMC5
ASB10
ASB11
ASB13
ASB14
ASB15
ASB16
ASB17
ASB18
ASB2
ASB3
ASB4
ASB5
ASB6
ASB7
ASB8
ASB9
ATRX
BACH1
BACH2
BARD1
BCL6
BCL6B
BFAR
BIRC2
BIRC3
BIRC7
BIRC8
BMI1
BRAP
BRCA1
BTBD1
BTBD10
BTBD11
SLX4
BTBD17
BTBD2
BTBD3
BTBD6
BTBD7
BTBD8
BTBD9
BTRC
HECTD4
IRF2BPL
CBL
CBLB
CBLC
CBLL1
CCIN
CCNB1IP1
CCNF
CGRRF1
CHFR
CISH
CNOT4
CPSF1
CUL9
DCST1
DDB1
DPF1
DTX1
DTX2
DTX3
DTX3L
DTX4
DZIP3
ECT2L
ENC1
FANCL
FBXL12
FBXL13
FBXL14
FBXL15
FBXL16
FBXL18
FBXL2
FBXL20
FBXL3
FBXL4
FBXL5
FBXL6
FBXL7
FBXL8
FBXO10
FBXO11
FBXO15
FBXO16
FBXO17
FBXO18
FBXO2
FBXO21
FBXO22
FBXO24
FBXO25
FBXO27
FBXO28
FBXO3
FBXO30
FBXO31
FBXO32
FBXO33
FBXO34
FBXO36
FBXO38
FBXO4
FBXO40
FBXO41
FBXO42
FBXO44
FBXO45
FBXO46
FBXO5
FBXO6
FBXO7
FBXO8
FBXO9
FBXW11
FBXW2
FBXW4
FBXW5
FBXW7
FBXW8
G2E3
GAN
GMCL1
GTF2H2
GZF1
HACE1
HECTD1
HECTD2
HECTD3
HECW1
HECW2
HERC1
HERC2
HERC3
HERC4
HERC5
HERC6
HIC1
HIC2
HLTF
HUWE1
IBTK
IPP
ITCH
IVNS1ABP
KLHL41
KBTBD11
KBTBD12
KBTBD2
KBTBD3
KBTBD4
KLHL40
KBTBD6
KBTBD7
KBTBD8
KCNA1
KCNA10
KCNA2
KCNA3
KCNA4
KCNA5
KCNA6
KCNA7
KCNB1
KCNB2
KCNC1
KCNC2
KCNC3
KCNC4
KCND1
KCND2
KCND3
KCNG1
KCNG3
KCNRG
KCNS1
KCNS2
KCNS3
KCNV1
KCTD1
KCTD10
KCTD12
KCTD13
KCTD14
KCTD15
KCTD16
KCTD17
KCTD2
KCTD20
KCTD21
KCTD3
KCTD4
KCTD5
KCTD6
KCTD7
KCTD7
KCTD8
KCTD9
KDM2A
KDM2B
KEAP1
AREL1
KLHL42
KLHL1
KLHL10
KLHL11
KLHL12
KLHL13
KLHL14
KLHL15
KLHL17
KLHL18
KLHL20
KLHL21
KLHL22
KLHL23
KLHL24
KLHL25
KLHL26
KLHL28
KLHL29
KLHL3
KLHL30
KLHL31
KLHL32
KLHL33
KLHL34
KLHL36
KLHL38
KLHL4
KLHL5
KLHL6
KLHL7
KLHL8
KLHL9
KRT8
LGALS3BP
LNX1
LNX2
LONRF1
LONRF2
LONRF3
LRRC29
LRSAM1
LZTR1
MAP3K1
MARCH1
MARCH10
MARCH11
MARCH2
MARCH3
MARCH4
MARCH5
MARCH6
MARCH7
MARCH8
MARCH9
MDM2
MDM4
MEX3A
MEX3B
MEX3C
MEX3D
LINC00638
MGRN1
MIB1
MIB2
MID1
MID2
MKRN1
MKRN2
MKRN3
MNAT1
MSL2
MUL1
MYCBP2
MYLIP
MYNN
NACC1
NACC2
NEDD4
NEDD4L
NEURL1
NEURL2
NEURL3
NFX1
NFXL1
NHLRC1
NOSIP
NSMCE1
OSTM1
OTUD7A
OTUD7B
PARK2
PATZ1
PCGF1
PCGF2
PCGF3
PCGF5
PCGF6
PDZRN3
PDZRN4
PEX10
PEX12
PEX2
PHF7
PHRF1
PJA1
PJA2
PML
PPIL2
PRPF19
RAB40A
RAB40AL
RAB40B
RAB40C
RABGEF1
RAD18
RAG1
RAPSN
RBBP6
RBCK1
RBX1
RC3H1
RC3H2
RCBTB1
RCBTB2
RCHY1
RFFL
RFPL1
RFPL3
RFPL4A
RFPL4B
RFWD2
RFWD3
RHOBTB1
RHOBTB2
RHOBTB3
RING1
RLIM
RNF10
RNF103
RNF11
RNF111
RNF112
RNF113A
RNF113B
RNF114
RNF115
RNF121
RNF122
RNF123
RNF125
RNF126
RNF128
RNF13
RNF130
RNF133
RNF135
RNF138
RNF139
RNF14
RNF141
RNF144A
RNF144B
RNF145
RNF146
RNF148
RNF149
RNF150
RNF151
RNF152
RNF157
LTN1
RNF165
RNF166
RNF167
RNF168
RNF169
RNF17
RNF170
RNF175
RNF180
RNF181
RNF182
RNF183
RNF185
RNF186
RNF187
RNF19A
RNF19B
RNF2
RNF20
RNF207
RNF208
RNF212
RNF213
RNF214
RNF215
RNF216
RNF217
RNF219
RNF220
RNF24
RNF25
RNF26
RNF31
RNF32
RNF34
RNF38
RNF39
RNF4
RNF40
RNF41
RNF43
RNF44
RNF5
RNF6
RNF7
RNF8
RNFT1
RSPRY1
SF3B3
SH3RF1
SH3RF2
SHKBP1
SHPRH
SIAH1
SIAH2
SKP2
SMURF1
SMURF2
SOCS1
SOCS2
SOCS3
SOCS4
SOCS5
SOCS6
SOCS7
SPOP
SPOPL
TRIM51 (SPRYD5)
SPSB1
SPSB2
SPSB3
SPSB4
STUB1
SYVN1
TCEB3
TNFAIP1
TNFAIP3
TOPORS
TRAF2
TRAF3
TRAF4
TRAF5
TRAF6
TRAF7
TRAIP
TRIM10
TRIM11
TRIM13
TRIM15
TRIM17
TRIM2
TRIM21
TRIM22
TRIM23
TRIM24
TRIM25
TRIM26
TRIM27
TRIM28
TRIM3
TRIM31
TRIM32
TRIM33
TRIM34
TRIM35
TRIM36
TRIM37
TRIM38
TRIM39
TRIM4
TRIM40
TRIM41
TRIM42
TRIM43
TRIM45
TRIM46
TRIM47
TRIM48
TRIM49
TRIM5
TRIM50
TRIM52
TRIM54
TRIM55
TRIM56
TRIM58
TRIM59
TRIM6
TRIM60
TRIM61
TRIM62
TRIM63
TRIM64
TRIM65
TRIM67
TRIM68
TRIM69
TRIM7
TRIM72
TRIM74
TRIM77
TRIM8
TRIM9
TRIML1
TRIP12
TTC3
TULP4
UBE3A
UBE3B
UBE3C
UBE4A
UBE4B
UBOX5
UBOX5
UBR1
UBR2
UBR3
UBR4
UBR5
UHRF1
UHRF2
UNK
UNKL
VHL
VPS11
VPS18
VPS41
VPS8
WDSUB1
WHSC1
WSB1
WSB2
WWP1
WWP2
XIAP
ZBTB1
ZBTB10
ZBTB11
ZBTB12
ZBTB16
ZBTB17
ZBTB2
ZBTB20
ZBTB22
ZBTB24
ZBTB25
ZBTB26
ZBTB3
ZBTB32
ZBTB33
ZBTB37
ZBTB38
ZBTB39
ZBTB4
ZBTB40
ZBTB41
ZBTB43
ZBTB44
ZBTB45
ZBTB46
ZBTB48
ZBTB49
ZBTB5
ZBTB6
ZBTB7A
ZBTB7B
ZBTB7C
ZBTB8A
ZBTB9
ZFAND3
ZFAND5
ZFAND6
ZBTB14
ZFPL1
ZNF131
ZBTB18
ZBTB21
ZNF598
ZNF645
ZNRF1
ZNRF2
ZNRF3
ZNRF4
ZSWIM2
PSMA1
PSMA2
PSMA3
PSMA4
PSMA5
PSMA6
PSMA7
PSMA8
PSMB1
PSMB10
PSMB11
PSMB2
PSMB3
PSMB4
PSMB5
PSMB6
PSMB7
PSMB8
PSMB9
PSMC1
PSMC2
PSMC3
PSMC3IP
PSMC4
PSMC5
PSMC6
PSMD1
PSMD10
PSMD11
PSMD12
PSMD13
PSMD14
PSMD2
PSMD3
PSMD4
PSMD5
PSMD6
PSMD7
PSMD8
PSMD9
PSME1
PSME2
PSME3
PSME4
PSMF1
PSMG1
PSMG2
PSMG3
PSMG4
POMP
KIAA0368
ADRM1
PAAF1
ATXN3
ATXN3L
BAP1
BRCC3
COPS5
COPS6
CYLD
EIF3F
EIF3H
JOSD1
JOSD2
MPND
MYSM1
OTUB1
OTUB2
OTUD1
OTUD3
OTUD4
OTUD5
OTUD6A
OTUD6B
OTUD7A
OTUD7B
PAN2
PRPF8
PSMD14
PSMD7
STAMBP
STAMBPL1
TNFAIP3
UCHL1
UCHL3
UCHL5
USP1
USP10
USP11
USP12
USP13
USP14
USP15
USP16
USP17
USP17L2
USP17L6P
USP18
USP19
USP2
USP20
USP21
USP22
USP24
USP25
USP26
USP27X
USP28
USP29
USP3
USP30
USP31
USP32
USP33
USP34
USP35
USP36
USP37
USP38
USP39
USP4
USP40
USP42
USP43
USP44
USP45
USP46
USP47
USP48
USP49
USP5
USP50
USP51
USP53
USP54
USP6
USP6NL
USP7
USP8
USP9X
USP9Y
USPL1
VCPIP1
YOD1
ZRANB1
